# Supplementary material for: Shortening Time to Arrival in Out-of-Hospital Cardiac Arrest by Implementing a Dual Dispatch Strategy of EMS and Volunteer Fire Service—A Simulation Study
Source: J Clin Med. 2026 Mar 26;15(7):2542. doi: 10.3390/jcm15072542 (PMC13073219; doi:10.3390/jcm15072542)
Supplement: Supplementary file 1 [file jcm-15-02542-s001.zip]

Archive with 2 entries (2 files):
- FR Fire Service_code.html
- Supplement.pdf
